# Supplementary material for: Electronic Character of α,3‐Dehydrotoluene Intermediates Generated from Isolable Allenyne‐Containing Substrates
Source: Angew Chem Int Ed Engl. 2022 Aug 29;61(40):e202207510. doi: 10.1002/anie.202207510 (PMC9529817; doi:10.1002/anie.202207510)
Supplement: Supplementary file 2 — Supporting Information [file ANIE-61-0-s001.zip]

Archive with 2 entries (2 files):
- MNOVA of enhanced etc NMR spectra.mnova
- __MACOSX/._MNOVA of enhanced etc NMR spectra.mnova
